# Supplementary material for: Health Literacy among Japanese College Students: Association with Healthy Lifestyle and Subjective Health Status
Source: Healthcare (Basel). 2023 Feb 27;11(5):704. doi: 10.3390/healthcare11050704 (PMC10000655; doi:10.3390/healthcare11050704)
Supplement: Supplementary file 1 [file healthcare-11-00704-s001.zip]

Archive with 8 entries (8 files):
- Figure S1AB.PNG
- Figure S1CD.PNG
- Figure S1EF.PNG
- Figure S1G.PNG
- Figure S2AB.PNG
- Figure S2CD.PNG
- Figure S2EF.PNG
- Figure S2GH.PNG
